# Supplementary material for: Determinants of patient-reported outcome trajectories and symptomatic recovery in Improving Access to Psychological Therapies (IAPT) services
Source: Psychol Med. 2021 Mar 8;52(14):3231–40. doi: 10.1017/S0033291720005395 (PMC9693716; doi:10.1017/S0033291720005395)
Supplement: Supplementary file 1 [file S0033291720005395sup001.zip]

Archive with 6 entries (6 files):
- S0033291720005395sup001.docx
- S0033291720005395sup002.docx
- S0033291720005395sup003.docx
- S0033291720005395sup004.docx
- S0033291720005395sup005.docx
- S0033291720005395sup006.docx
